# Supplementary material for: Competencies required by patients and health professionals regarding telerehabilitation: A scoping review
Source: Digit Health. 2023 Dec 11;9:20552076231218841. doi: 10.1177/20552076231218841 (PMC10722929; doi:10.1177/20552076231218841)
Supplement: sj-xlsx-3-dhj-10.1177_20552076231218841 - Supplemental material for Competencies required by patients and health professionals regarding telerehabilitation: A scoping review [file sj-xlsx-3-dhj-10.1177_20552076231218841.xlsx]

## Sheet: extraction chart
Appendix 3: Data extraction chart (Stark et al. - Competencies required by patients and health professionals regarding telerehabilitation: a scoping review)
No.	First Author	Year of Publication	Country of Research	Publication Type / Study Design	Type of Technology used for Telerehab	Indication Group of Telerehab	Primary outcome
1	Aljabri, N. Q.	2021	australia (author)	literature review	telerehab in general	not specified	give overview
2	Almojaibel, A. A.	2021	United States	cross‑sectional (quantitative)	telerehab in general	respiratory diseases	acceptance
3	Aloyuni, S.	2020	Saudi Arabia	cross‑sectional (quantitative)	telerehab in general	patients needing physical therapy	attitude, implementation factors
4	Alqahtani, M.	2019	Saudi Arabia	pretest-posttest, no control (mixed methods)	platform (webbased) + videoconferencing	not specified	attitude, perception
5	Anttila, M.-R.	2019	Finland	cross-sectional (qualitative)	telerehab in general	cardiac diseases	attitude, experience
6	Ayanikalath, S.	2018	India	cross-sectional (qualitative)	telerehab in general	not specified	implementation factors
7	Bairapareddy, K. C.	2021	India	cross-sectional (quantitative)	app + videoconferencing	respiratory diseases: COPD	feasibility
8	Beatty, A. L.	2018	United States	cross-sectional (mixed methods)	app	cardiac diseases	usability
9	Bernal-Utrera, C.	2021	Spain	cross-sectional (qualitative)	platform (webbased) + videoconferencing	respiratory diseases: COVID-19	attitude, experience
10	Bezuidenhout, L.	2022 (until May)	Sweden	cross-sectional (quantitative)	telerehab in general	neurological diseases	experience, perception
11	Bhattacharjya, S.	2021	United States	pretest-posttest, no control (mixed methods)	app	neurological diseases: stroke	acceptance, usability
12	Bonnechére, B.	2017	Morocco	cross-sectional (quantitative)	gaming console (Wii)	patients needing physical therapy	acceptance
13	Bourne, C.	2020	UK	RCT (qualitative)	platform (webbased)	respiratory diseases: COPD	implementation factors
14	Brandenburg, C.	2017	Australia	cross-sectional (mixed methods)	app	neurological diseases: post-stroke aphasia	implementation factors
15	Brocki, B. C.	2022 (until May)	Denmark	cross-sectional (mixed methods)	app + videoconferencing + wearables	cardiac diseases: transcatheter aortic valve implantation	feasibility
16	Buabbas, A. J.	2022 (until May)	Kuwait	cross-sectional (mixed methods)	telerehab in general	musculoskeletal conditions	experience
17	Burke, P.	2022 (until May)	UK	cross-sectional (qualitative)	app	neurological diseases: post-stroke aphasia	implementation factors
18	Caughlin, M.	2020	Canada	review (several studies for project desciption)	telerehab in general	neurological diseases: stroke	implementation factors
19	Chen, Z.	2020	United States	cross-sectional (qualitative)	computer + gaming equipment	neurological diseases: stroke	acceptance
20	Ciddi, B.	2022 (until May)	Turkey	cross-sectional (quantitative)	telerehab in general	patients needing physical therapy	experience
21	Claridge, K.	2021	international (global)	pretest-posttest, no control (mixed methods)	telerehab in general	patients needing speech therapy	attitude, experience
22	Corti, C.	2018	Italy	pretest-posttest, no control (quantitative)	platform (webbased)	neurological diseases: brain injury	feasibility
23	Cottrell, M. A.	2018	Australia	longitudinal study: repeated-measures design (quantitative)	platform (webbased) + videoconferencing	musculoskeletal conditions: spinal pain	experience, perception
24	Cox, S.	2021	Australia	pretest-posttest, no control (quantitative)	telerehab in general	several	feasibility
25	Dahmen, G.	2021	Germany	RCT (quantitative)	platform (webbased) + videoconferencing	psychological disorders	effects
26	Damhus, C.S.	2018	Denmark	cross-sectional (qualitative)	platform (webbased) + videoconferencing	respiratory diseases: COPD	implementation factors
27	Di Lorito, C.	2021	UK	cross-sectional (qualitative)	platform (webbased) + videoconferencing	neurological diseases: dementia	experience
28	Ding, E. Y.	2021	United States	pretest-posttest, no control (quantitative)	app + wearables	cardiac diseases: acute myocardial infarction	feasibility
29	Dobson, R.	2019	New Zealand	cross-sectional (mixed methods)	telerehab in general	respiratory diseases	experience, implementation factors, perception
30	Dodakian, L.	2017	United States	pretest-posttest, no control (quantitative)	app + videoconferencing	neurological diseases: stroke	feasibility
31	Dunne, S.	2020	UK	cross-sectional (qualitative)	app	neurological diseases: post-stroke visual loss	implementation factors
32	D´Souza, R.	2021	India	cross-sectional (quantitative)	telerehab in general	patients needing physical therapy	perception
33	Epalte, K.	2020	Latvia	pretest-posttest, no control (mixed methods)	app with AI	neurological diseases: stroke	experience, usability
34	Fang, J.	2018	China	RCT (quantitative)	app + wearables	cardiac diseases: heart disease	effectiveness
35	Gallagher, R.	2017	Australia	cross-sectional (quantitative)	telerehab in general	cardiac diseases	experience
36	Ghadiri, F.	2022 (until May)	iran (author)	literature review	telerehab in general	neurological diseases: multiple sclerosis	give overview
37	Guillén-Climent, S.	2021	Spain	pretest-posttest, no control (mixed methods)	robotic system	neurological diseases: stroke	usability
38	Hale-Gallardo, J. L.	2020	United States	longitudinal study: repeated-measures (qualitative)	videoconferencing system	not specified	implementation factors
39	Holland, A. E.	2021	United States	cross-sectional (qualitative)	telerehab in general	respiratory diseases	implementation factors
40	Joensson, K.	2019	Denmark	cross-sectional (mixed methods)	platform (webbased) + wearables	cardiac diseases: cardiovascular disease	usability
41	Kaur, M.	2022 (until May)	United States	cross-sectional (quantitative)	telerehab in general	not specified	experience, perception
42	Kerr, A.	2018	UK	cross-sectional (qualitative)	telerehab in general	neurological diseases: stroke	implementation factors
43	Knox, K. B.	2022 (until May)	Canada	RCT (mixed methods)	platform (webbased) + wearables	neurological diseases: multiple sclerosis	experience
44	Knudsen, M. V.	2019	Denmark	controlled trial, nonrandomized (qualitative)	app + wearables	cardiac diseases	experience
45	Knudsen, M. V.	2019	Denmark	controlled trial, nonrandomized (quantitative)	app + wearables	cardiac diseases	effects
46	Lambercy, O.	2021	Switzerland (author)	non-empirical (overview, authors opinion)	robotic systems	neurological diseases: stroke	technology development, usability
47	Langer, A.	2021	austria (author)	literature review	telerehab in general	neurological diseases: parkinson	give overview
48	Las Heras, J. C.	2020	international (europe)	cross-sectional (qualitative)	special device with AR	several	experience, perception
49	Lau, A.	2017	Australia	cross-sectional (mixed methods)	app	musculoskeletal conditions: rotator cuff repair surgery (shoulder)	feasibility
50	Lawford, B. J.	2018	Australia	cross-sectional (mixed methods)	videoconferencing system	musculoskeletal conditions: osteoarthritis	perception
51	Lawson, D. W.	2022 (until May)	Australia	cross-sectional (qualitative)	videoconferencing system	neurological diseases: post-stroke memory difficulties	acceptance
52	Leochico, C. F. D.	2022 (until May)	Philippines	cross-sectional (quantitative)	telerehab in general	not specified	experience
53	Leochico, C. F. D.	2021	Philippines (author)	non-empirical (overview, authors opinion)	videoconferencing system	several	experience
54	Lewis, A.	2021	UK	cross-sectional (mixed methods)	platform (webbased)	respiratory diseases	feasibility
55	Lima de Melo Gishi, G.	2018	international (global)	cross-sectional (quantitative), Dokumentenanalyse	telerehab in general	cardiac diseases: cardiovascular disease	give overview
56	Mbada, C. E.	2021	Nigeria	cross-sectional (quantitative)	telerehab in general	not specified	attitude, perception
57	Morris, C.	2021	Australia	longitudinal stud: cohort (quantitative)	app + videoconferencing	musculoskeletal conditions: fragility fractures	acceptance, experience
58	Morris, J.	2019	United States	cross-sectional (quantitative)	telerehab in general	not specified	attitude, experience, perception
59	Munsell, M.	2020	United States	cross-sectional (quantitative)	platform (webbased)	neurological diseases: stroke	effects
60	Méndez, A.	2021	Chile	cross-sectional (mixed methods)	app	respiratory diseases: COPD	perception
61	Nabutivsky, I.	2019	Israel	cross-sectional (quantitative)	telerehab in general	cardiac diseases	attitude, perception
62	Naeemabadi, M.	2020	Denmark	cross-sectional (mixed methods)	app + wearables	musculoskeletal conditions: total knee replacement	technology development, usability
63	Neo, J. H.	2019	Singapore	case study (quantitative)	app + videoconferencing + wearables	musculoskeletal conditions: frozen shoulder	feasibility
64	Novotna, K.	2019	Czech Republic	RCT (quantitative)	app + gaming equipment	neurological diseases: multiple sclerosis	feasibility
65	Oprandi, M. C.	2021	Italy	pretest-posttest, no control (quantitative)	platform (webbased) + videoconferencing	neurological diseases: brain Injury	feasibility
66	Pani, D.	2017	Italy	cross-sectional (mixed methods)	special device with sensors	musculoskeletal conditions: hand impairment due to rheumatic diseases	experience, perception
67	Peretti, A.	2017	Italy (author)	literature review	telerehab in general	several	give overview
68	Perri, D.	2021	Italy (author)	non-empirical (description of technology development)	platform (webbased) with VR	neurological diseases	technology development
69	Pitt, R.	2018	Australia	cross-sectional (qualitative)	videoconferencing system	neurological diseases: post-stroke aphasia	experience
70	Polgar, O.	2022 (until May)	UK	cross-sectional (quantitative)	videoconferencing system	respiratory diseases	acceptance
71	Proffitt, R.	2019	United States	review (several studies for project desciption)	several (with VR)	neurological diseases	technology development, usability
72	Qui, Q.	2020	United States	pretest-posttest, no control (quantitative)	platform (webbased) with VR + wearables	neurological diseases: stroke	feasibility
73	Ramirez-Fernandez, C.	2017	Mexico	cross-sectional (quantitative)	app with VR	neurological diseases: stroke	perception
74	Rawashdeh, S. A.	2022 (until May)	United States	case study (quantitative)	app + wearables	musculoskeletal conditions	technology development
75	Rayce, K.	2021	Denmark	cross-sectional (qualitative)	videoconferencing system	respiratory diseases: COPD	experience
76	Rennick-Egglestone, S.	2021	UK	review (several studies for technology development)	several	neurological diseases: stroke	technology development
77	Rietdijk, R.	2022 (until May)	Australia	RCT (mixed methods)	videoconferencing system	neurological diseases: brain injury	acceptance
78	Robitaille, E.	2020	Canada (author)	non-empirical (overview, authors opinion)	videoconferencing system	patients needing physical therapy	experience, implementation factors
79	Rothgangel, A.	2019	Germany	RCT (mixed methods)	app with AR	musculoskeletal conditions: phantom pain following lower limb amputation	acceptance, experience
80	Saaei, F.	2021	United States	cross-sectional (mixed methods)	telerehab in general	not specified	attitude
81	Seidman, Z.	2017	Australia	cross-sectional (quantitative)	app + videoconferencing + wearables	respiratory diseases	acceptance
82	Shelyakina, O. V.	2018	Russia (author)	non-empirical (description of technology development)	robotic device	musculoskeletal conditions: hip and knee joints conditions	technology development
83	Shore, J.	2022 (until May)	Canada (author)	non-empirical (description of technology development)	videoconferencing system	neurological diseases: concussion	technology development
84	Shulver, W.	2017	Australia	cross-sectional (qualitative)	app + videoconferencing + wearables	patients needing physical therapy	experience, acceptance
85	Simony, C.	2020	Denmark	cross-sectional (qualitative)	videoconferencing system	respiratory diseases: COPD	experience
86	Skobel, E.	2017	international (europe)	RCT (quantitative)	app + wearables	cardiac diseases: coronary artery disease	feasibility
87	Stephenson, A.	2022 (until May)	ireland (author)	literature review (systematic)	telerehab in general	neurological diseases: stroke	give overview, implementation factors
88	Subedi, N.	2020	australia (author)	literature review (systematic)	telerehab in general	cardiac diseases: cardiovascular disease	give overview, effectiveness
89	Szturm, T.	2021	canada	pretest-posttest, no control (mixed methods)	platform (webbased)	neurological diseases: stroke	feasibility
90	Szücs, V.	2020	Hungary	case study (quantitative)	gaming console (Xbox with sensors)	neurological diseases: stroke	technology development
91	Sönnerfors, P.	2021	Sweden	cross-sectional (quantitative)	telerehab in general	respiratory diseases: COPD	perception
92	Tadas, S.	2020	ireland (author)	literature review (systematic)	telerehab in general	cardiac diseases: cardiovascular disease	give overview, implementation factors
93	Teriö, M.	2019	Uganda	case study (mixed methods)	smartphone SMS + calls	neurological diseases: stroke	implementation factors
94	Thirumalai, M.	2018	united states	review (several studies for technology development)	app	neurological diseases: multiple sclerosis	usability
95	Tresser, S.	2021	Israel	cross-sectional (mixed methods)	computer + gaming equipment	neurological diseases: cerebral palsy	technology development, usability
96	Tsutsui, M.	2021	Canada (author)	literature review	telerehab in general	respiratory diseases: COPD	give overview
97	Tyagi, S.	2018	Singapore	cross-sectional (quantitative)	app + wearables	neurological diseases: stroke	acceptance, implentation factors
98	Ullah, S.	2021	Saudi Arabia	cross-sectional (quantitative)	telerehab in general	not specified	attitude
99	Valdés, B.A.	2018	Canada	cross-sectional (qualitative)	gaming console + computer (Playstation)	neurological diseases: hemiparesis	implementation factors, perception
100	Van de Winckel, A.	2018	United States	cross-sectional (quantitative)	special device with sensors	neurological diseases: stroke	feasibility
101	Van der Ham, I. J. M.	2020	international (europe)	cross-sectional (quantitative)	telerehab in general	neurological diseases: patients with cognitive complaints	acceptance
102	Van der Linden, S.	2021	Netherlands	RCT (quantitative)	app	neurological diseases: brain tumor	effects
103	Van Vugt, V. A.	2020	Netherlands	cross-sectional (qualitative)	app	neurological diseases: vestibular syndrome	experience
104	Vrinda, R.	2021	India	cross-sectional (quantitative)	telerehab in general	patients needing speech therapy	give overview
105	Völter, C.	2021	Germany	cross-sectional (quantitative)	videoconferencing system	hearing impairment: patients using a Cochlear implant	usability
106	Völter, C.	2020	Germany	cross-sectional (quantitative)	platform (webbased) + videoconferencing	hearing impairment: patients using a Cochlear implant	feasibility
107	Walsh, D.	2018	international (europe)	cross-sectional (qualitative)	platform (webbased) + wearables	cardiac diseases: cardiovascular disease	implementation factors, perception
108	Weber, H.	2020	australia (author)	literature review (systematic)	gaming console (Xbox Wii etc.) with VR	musculoskeletal conditions: mobility limitations	give overview
109	Wundersitz, C.	2020	Australia	cross-sectional (mixed methods)	videoconferencing system	not specified	feasibility
110	Zahid, Z.	2017	Pakistan	cross-sectional (mixed methods)	telerehab in general	not specified	attitude
